# Supplementary material for: A novel loop-mediated isothermal amplification-based test for detecting Neospora caninum DNA
Source: Parasit Vectors. 2017 Nov 29;10:590. doi: 10.1186/s13071-017-2549-y (PMC5707868; doi:10.1186/s13071-017-2549-y)
Supplement: Supplementary file 1 — LAMP test selectivity by in silico analysis using Nc-5 gene DNA. This file provides information regarding all the sequences found of Nc-5 gene from different isolates available in databases. (XLSX 16 kb) [file 13071_2017_2549_MOESM1_ESM.xlsx]

## Sheet: Sequence Data
	Additional file 1: Table S1. LAMP test selectivity by in silico analysis using Nc-5 gene DNA. This file provides information regarding all the sequences found of Nc-5 gene from different isolates available in databases.
No.	GenBank information	Assigned label	Length required	Sample source	Geographical origin	Clinical relevance
1	gi|38503436|gb|AY459289.1|:1-350 Neospora caninum gene 5 gene partial sequence	Reference		Blood - naturally infected cows	New Zealand	Yes
2	gi|1085092|emb|X84238.1|:481-830 N.canium speicies-specific DNA probe	Sp-spDNAprobe(1)		Brain cyst - nude mice	Switzerland	Yes
3	gi|820695469|tpe|LN714488.1|:1253239-1253589 TPA: Neospora caninum Liverpool unplaced_1 complete genome	Liverpool(1)		Liverpool strain	UK	Yes
4	gi|820688823|tpe|LN714476.1|:1180-1530 TPA: Neospora caninum Liverpool chromosome chrII complete genome	Liverpool-chrII(1)		Neospora caninum Liverpool	UK	Yes
5	gi|820688823|tpe|LN714476.1|:2205-2555 TPA: Neospora caninum Liverpool chromosome chrII complete genome	Liverpool-chrII(2)		Neospora caninum Liverpool	UK	Yes
6	gi|325114429|emb|FR823382.1|:1180-1530 Neospora caninum Liverpool complete genome chromosome II	Liverpool-chrII(4)		Neospora caninum Liverpool	UK	Yes
7	gi|215794294|gb|FJ464412.1|:391-741 Neospora caninum isolate Nc Kr2 NC5 gene partial sequence	IsolateNcKr2		Brain - cow	South Korea	Yes
8	gi|597955832|gb|KF649847.1|:1-302 Neospora caninum isolate NcWolf4 NC5 marker genomic sequence	IsolateNcWolf4		Wolf	USA	Yes
9	gi|597955830|gb|KF649845.1|:1-302 Neospora caninum isolate NcWolf2 NC5 marker genomic sequence	IsolateNcWolf2		Wolf	USA	Yes
10	gi|597955833|gb|KF649848.1|:1-302 Neospora caninum isolate NcWolf5 NC5 marker genomic sequence	IsolateNcWolf5		Wolf	USA	Yes
11	gi|893688281|gb|KP715560.1|:1-302 Neospora caninum isolate 282/11 NC5 marker genomic sequence	Isolate282/11		Skeletal muscle - Capreolus capreolus - roe deer	Italy: Piedmont	Yes
12	gi|893688280|gb|KP715559.1|:1-302 Neospora caninum isolate 252/11 NC5 marker genomic sequence	Isolate252/11		Skeletal muscle - Capreolus capreolus - roe deer	Italy: Piedmont	Yes
13	gi|156181123|gb|EU073599.1|:33-334 Neospora caninum isolate 197 from chicken brain NC5 gene partial sequence	Isolate197-chicken		Chicken brain - Gallus gallus	Brazil	Yes
14	gi|597955831|gb|KF649846.1|:1-302 Neospora caninum isolate NcWolf3 NC5 marker genomic sequence	IsolateNcWolf3		Wolf	USA	Yes
15	gi|893688282|gb|KP715561.1|:1-302 Neospora caninum isolate CATTLE13 NC5 marker genomic sequence	IsolateCattle13		Central nervous system - Bos taurus	Italy: Piedmont	Yes
16	gi|597955829|gb|KF649844.1|:1-302 Neospora caninum isolate NcWolf1 NC5 marker genomic sequence	IsolateNcWolf1		Wolf	USA	Yes
17	gi|893688283|gb|KP715562.1|:1-302 Neospora caninum isolate CATTLE15 NC5 marker genomic sequence	IsolateCattle15		Central nervous system - Bos taurus	Italy: Piedmont	Yes
18	gi|296046594|gb|HM031965.1|:38-336 Neospora caninum isolate PolBb1 clone 1 NC5 gene complete sequence	IsolatePolbb1(c1-1)		Whole blood - Bison bonasus bonasus (European bison)	Poland	Not
19	gi|124494138|gb|EF202082.1|:37-338 Neospora caninum NC5 gene partial sequence	Nc5(1)		Muscle - Mouse	Italy	Not
20	gi|124494136|gb|EF202080.1|:1-302 Neospora caninum NC5 gene partial sequence	Nc5(2)		Muscle - Rattus norvegicus - Rat	Italy	Not
21	gi|134143122|gb|EF463098.1|:39-336 Neospora caninum isolate Pol-B1 clone 1 NC5 gene partial sequence	IsolatePolB1(c1-2)		Whole blood - Bison bonasus bonasus (European bison)	Poland	Not
22	gi|124494137|gb|EF202081.1|:37-338 Neospora caninum NC5 gene partial sequence	Nc5(3)		Kidney - Rattus norvegicus (Rat)	Italy	Not
23	gi|124494135|gb|EF202079.1|:37-338 Neospora caninum NC5 gene partial sequence	Nc5(4)		Rodent - Apodemus spp	Italy	Not
24	gi|893688284|gb|KP715563.1|:1-304 Neospora caninum isolate CATTLE436495 NC5 marker genomic sequence	IsolateCattle436495		Skeletal muscle - Bos taurus	Italy: Piedmont	Yes
25	gi|296046595|gb|HM031966.1|:1-294 Neospora caninum isolate PolBb1 clone 10 NC5 gene complete sequence	IsolatePolbb1(c10)		Whole blood - Bison bonasus bonasus (European bison)	Poland	Not
26	gi|331264578|gb|JF827721.1|:14-291 Neospora caninum NC5 marker genomic sequence	Nc5markergenomic	Not complete
27	gi|156181124|gb|EU073600.1|:39-316 Neospora caninum isolate 152 from chicken brain NC5 gene partial sequence	Isolate152-chicken	Not complete
28	gi|148491498|gb|EF581827.1|:1-296 Neospora caninum strain Nc-BJ NC5 gene partial sequence	StrainNc-BJ		Foetuses - Bos taurus	China	Yes
29	gi|351000211|gb|JF937547.1|:1-278 Neospora caninum clone 265 Nc5 gene partial sequence	Clone265	Not complete
30	gi|351000209|gb|JF937545.1|:1-278 Neospora caninum clone 263 Nc5 gene partial sequence	Clone263	Not complete
31	gi|134143123|gb|EF463099.1|:39-336 Neospora caninum isolate Pol-B1 clone 2 NC5 gene partial sequence	IsolatePolB1(c2)		Brain - cattle	Poland	Yes
32	gi|289064198|gb|GU194962.1|:1-278 Neospora caninum clone 289 Nc5 gene partial sequence	Clone289	Not complete
33	gi|289064197|gb|GU194961.1|:1-278 Neospora caninum clone 288 Nc5 gene partial sequence	Clone288	Not complete
34	gi|351000210|gb|JF937546.1|:1-278 Neospora caninum clone 264 Nc5 gene partial sequence	Clone264	Not complete
35	gi|289064199|gb|GU194963.1|:1-278 Neospora caninum clone 290 Nc5 gene partial sequence	Clone290	Not complete
36	gi|284432070|gb|GU300774.1|:40-312 Neospora caninum NC5 gene partial sequence	NC5gene(2)	Not complete
37	gi|10441733|gb|AF190701.1|AF190701:1-261 Neospora caninum strain Austria 1 DNA detection probe	Austria1	Not complete
38	gi|289064201|gb|GU194965.1|:1-278 Neospora caninum clone 292 Nc5 gene partial sequence	Clone292	Not complete
39	gi|45758809|gb|AY494944.1|:6-249 Neospora caninum isolate Abogondo gene 5 gene partial sequence	Abogondo	Not complete
40	gi|59939249|gb|AY911514.1|:7-250 Neospora caninum isolate group 6 NCWTD-VA2 gene 5 gene partial sequence	NCWTD-VA2	Not complete
41	gi|50512850|gb|AY665721.1|:7-250 Neospora caninum isolate NC-7 gene 5 gene partial sequence	NC-7gene5	Not complete
42	gi|196174908|gb|EU686398.1|:1-227 Neospora caninum isolate MR241NC NC5 gene partial cds	IsolateMr241Nc		Brain - Oryctolagus cuniculus - rabbit	UK	Yes
43	gi|50512851|gb|AY665722.1|:1-235 Neospora caninum isolate NC-8 gene 5 gene partial sequence	NC-8gene5	Not complete
44	gi|929047168|gb|KR106184.1|:1-227 Neospora caninum isolate 137 NC5 marker genomic sequence	Isolate137		Heart - sheep	Iran	Yes
45	gi|50512849|gb|AY665720.1|:1-234 Neospora caninum isolate NC-6 gene 5 gene partial sequence	NC-6gene5	Not complete
46	gi|870811869|gb|KP702737.1|:1-227 Neospora caninum isolate 39 NC5 marker sequence	Isolate39		Brain - sparrow	Iran	Yes
47	gi|870811867|gb|KP702735.1|:1-227 Neospora caninum isolate 43 NC5 marker sequence	Isolate43		Brain - sparrow	Iran	Yes
48	gi|126471030|dbj|AB233409.1|:1-227 Neospora caninum Nc5 gene species-specific DNA probe partial sequence	Sp-spDNAprobe(2)		Medulla oblongata - canine	Japan	Yes
49	gi|929047165|gb|KR106181.1|:1-227 Neospora caninum isolate 56 NC5 marker genomic sequence	Isolate56		Heart - sheep	Iran	Yes
50	gi|196174910|gb|EU686399.1|:1-227 Neospora caninum isolate MR235NC NC5 gene partial cds	IsolateMr235Nc		Brain- Oryctolagus cuniculus - wild rabbit	UK	Yes
51	gi|70609379|gb|DQ077661.1|:1-227 Neospora caninum strain SHEEP1651NC NC5 (NC5) gene partial cds	StrainSheep1651Nc		Ovis aries - sheep	UK	Yes
52	gi|387625215|gb|JN106453.1|:12-222 Neospora caninum strain NC-XE NC5 gene partial sequence	NC-XE	Not complete
53	gi|40748283|gb|AY497043.1|:1-226 Neospora caninum isolate 410 gene 5 gene partial sequence	410gene	Not complete
54	gi|40748281|gb|AY497041.1|:1-226 Neospora caninum isolate 403 gene 5 gene partial sequence	403gene	Not complete
55	gi|929047166|gb|KR106182.1|:1-227 Neospora caninum isolate 75 NC5 marker genomic sequence	Isolate75		Heart - sheep	Iran	Yes
56	gi|196174906|gb|EU686397.1|:1-227 Neospora caninum isolate MR208NC NC5 gene partial cds	IsolateMr208Nc		Brain - Oryctolagus cuniculus - rabbit	UK	Yes
57	gi|196174900|gb|EU686394.1|:1-227 Neospora caninum isolate MR196NC NC5 gene partial cds	IsolateMr196Nc		Brain - Oryctolagus cuniculus - rabbit	UK	Yes
58	gi|70609383|gb|DQ077663.1|:1-227 Neospora caninum strain Mouse116NC NC5 (NC5) gene partial cds	StrainMouse116Nc		Mus domesticus	UK	Not
59	gi|70609381|gb|DQ077662.1|:1-227 Neospora caninum strain Rat2NC NC5 (NC5) gene partial cds	StrainRat2Nc		Rattus norvegicus	UK	Not
60	gi|40748284|gb|AY497044.1|:1-223 Neospora caninum isolate 412 gene 5 gene partial sequence	412gene	Not complete
61	gi|40748285|gb|AY497045.1|:1-222 Neospora caninum isolate 419 gene 5 gene partial sequence	419gene	Not complete
62	gi|50512848|gb|AY665719.1|:7-226 Neospora caninum isolate NC-1 gene 5 gene partial sequence	NC-1gene5	Not complete
63	gi|929047169|gb|KR106185.1|:1-226 Neospora caninum isolate 23 NC5 marker genomic sequence	Isolate23		Brain - crow	Iran	Yes
64	gi|870811868|gb|KP702736.1|:1-226 Neospora caninum isolate 225 NC5 marker sequence	Isolate225		Brain - sparrow	Iran	Yes
65	gi|40748282|gb|AY497042.1|:1-220 Neospora caninum isolate 406 gene 5 gene partial sequence	406gene	Not complete
66	gi|929047167|gb|KR106183.1|:1-227 Neospora caninum isolate 159 NC5 marker genomic sequence	Isolate159		Heart - sheep	Iran	Yes
67	gi|196174902|gb|EU686395.1|:1-227 Neospora caninum isolate MR226NC NC5 gene partial cds	IsolateMr226Nc		Brain - Oryctolagus cuniculus - rabbit	UK	Yes
68	gi|60459411|gb|AY877363.1|:1-216 Neospora caninum isolate G18 gene 5 mRNA partial sequence	G18gene5	Not complete
69	gi|387865927|gb|JN634858.1|:13-224 Neospora caninum strain NC-BJ NC-5 gene partial sequence	NC-BJ	Not complete
70	gi|387625212|gb|JN106450.1|:8-219 Neospora caninum strain NC-DX NC5 gene partial sequence	NC-DX	Not complete
71	gi|60652545|gb|AY941177.1|:6-225 Neospora caninum strain Thai-B1 gene 5 gene partial sequence	Thai-B1	Not complete
72	gi|196174904|gb|EU686396.1|:1-227 Neospora caninum isolate MR230NC NC5 gene partial cds	IsolateMr230Nc		Brain - Oryctolagus cuniculus - rabbit	UK	Yes
73	gi|672234723|gb|KJ830746.1|:2-213 Neospora caninum NC-5 marker genomic sequence	NC-5markergenomic(2)	Not complete
74	gi|387625216|gb|JN106454.1|:8-219 Neospora caninum strain NC-XJ NC5 gene partial sequence	NC-XJ	Not complete
75	gi|387625213|gb|JN106451.1|:8-216 Neospora caninum strain NC-LJ NC5 gene partial sequence	NC-LJ	Not complete
76	gi|387625214|gb|JN106452.1|:12-223 Neospora caninum strain NC-SZ NC5 gene partial sequence	NC-SZ	Not complete
77	gi|77798488|gb|DQ132437.1|:1-198 Neospora caninum isolate fox2b Nc5 gene partial cds	Fox2b	Not complete
78	gi|77798490|gb|DQ132438.1|:1-198 Neospora caninum isolate coyote1 Nc5 gene partial cds	Coyote1	Not complete
79	gi|77798486|gb|DQ132436.1|:1-198 Neospora caninum isolate fox2a Nc5 gene partial cds	Fox2a	Not complete
80	gi|70609430|gb|DQ059068.1|:1-189 Neospora caninum gene 5 gene partial sequence	NC5gene5	Not complete
81	gi|77798485|gb|DQ132435.1|:1-197 Neospora caninum isolate fox1 Nc5-like gene partial sequence	Fox1	Not complete
82	gi|77798494|gb|DQ132440.1|:1-198 Neospora caninum isolate coyote2b Nc5 gene partial cds	Coyote2b	Not complete
83	gi|223954301|gb|FJ655914.1|:1-151 Neospora caninum clone Nc-Iran NC5 protein gene partial cds	NC-Iran	Not complete

## Sheet: Info
Title	fasta file
Format
DataType	Nucleotide
CodeTable	Standard
97
Number Sites	351
Identical	.
Missing	?
Indel	-
